# Supplementary material for: Metal–Ligand Cooperation in Dihydrogen Activation by a Cationic Metallogermylene: Enhanced Activity from Tungsten to Molybdenum
Source: Molecules. 2024 Dec 18;29(24):5974. doi: 10.3390/molecules29245974 (PMC11676882; doi:10.3390/molecules29245974)
Supplement: Supplementary file 1 [file molecules-29-05974-s001.zip]

Archive with 2 entries (2 files):
- MoGe_Mol_ESI_2_P1-20.pdf
- MoGe_Mol_ESI_2_xyz_P21-30.pdf
